# Supplementary material for: A Fermented Wheat Germ Extract Contains Protein Components Active against NSCLC Xenografts In Vivo
Source: Curr Issues Mol Biol. 2023 Aug 25;45(9):7087–96. doi: 10.3390/cimb45090448 (PMC10530145; doi:10.3390/cimb45090448)
Supplement: Supplementary file 1 [file cimb-45-00448-s001.zip]

Archive with 1 entries (1 files):
- cimb-2566631-supplementary.tiff
